# Supplementary material for: Analysis of the Volatile Components in Different Parts of Three Species of the Genus Amomum via Combined HS–SPME–GC–TOF–MS and Multivariate Statistical Analysis
Source: Foods. 2024 Jun 18;13(12):1925. doi: 10.3390/foods13121925 (PMC11202860; doi:10.3390/foods13121925)
Supplement: Supplementary file 1 [file foods-13-01925-s001.zip]

Archive with 1 entries (1 files):
- foods-2991685-supplementary.pdf
